# Supplementary material for: Effects of a Low-Carbohydrate High-Fat Diet Combined with High-Intensity Interval Training on Body Composition and Maximal Oxygen Uptake: A Systematic Review and Meta-Analysis
Source: Int J Environ Res Public Health. 2021 Oct 13;18(20):10740. doi: 10.3390/ijerph182010740 (PMC8535842; doi:10.3390/ijerph182010740)
Supplement: Supplementary file 1 [file ijerph-18-10740-s001.zip › ijerph-1375661-supplementary/ijerph-1375661-CN-SI-supplementary/Table S1.xlsx]

## Sheet: Sheet1
Study	Type of Study	Participants	HIIT intervention/ Duration	Macronutrient ratio in LCHF	Macronutrient ratio in non-LCHF	Result of BM and BMI	Result of FM and BFP	Result of FFM	Result of VO2max
		Characteristic/Age/ N (male/female)
Arad et al. 2015 [26]	RCT	Overweight/obese females	4 bouts of 30-60 s high-intensity cycling followed by 180–210 s recovery (24 min in total) of 3 sessions/wk	CHO: 35%	Not mention	«	«	«	«
		20-40 yr	14 weeks	Prt: 15%
		9(0/9)		Fat: 50%
				Energy: resting metabolic rate ×1.5
Cai et al. 2019① [31]	RCT	Overweight/obese males and females	1 min HIIT training followed by 20 s recovery (6 times in total) of 2 sessions/wk	CHO: 30 g	CHO: 250 g	↓	-	-	-
		29.57±3.69 yr	1 month	Prt: 60 g	Prt: 60 g
		7(1/6)		Fat: 130 g	Fat: 20 g
				Energy: 1500 ± 50 kcal	Energy: 1500 ± 50 kcal
Cai et al. 2019② [31]	RCT	Overweight/obese males and females	1 min HIIT training followed by 20 s recovery (6 times in total) of 2 sessions/wk	CHO: 30 g	CHO: 250 g	↓	-	-	-
		29.40±3.06 yr	1 month	Prt: 60 g	Prt: 60 g
		10(2/8)		Fat: 130 g	Fat: 20 g
				Energy: 1500 ± 50 kcal	Energy: 1500 ± 50 kcal
Dostal et al. 2019 [19]	Non-RCT	Healthy males and females	5×6 min sets separated by 2 min recovery (40 min in	CHO: 40±6 g	CHO: 194±43 g	«	«	-	↑
		18-35 yr	Total) of 3–5 sessions/wk	Prt: 113±24 g	Prt: 79±21 g
		12(3/9)	12 weeks	Fat: 149±26 g	Fat: 71±17g
				Energy: 8206±1322 kJ	Energy: 7523 ± 1541 kJ
Gyorkos et al. 2019 [27]	RCT	Metabolic Syndrome males and females	60s cycling intervals interspersed with 60s of active recovery, and a three-min cool-down (10 times in total) of 3 sessions/wk	CHO: 51 ± 7 g	CHO: 277 ± 105 g	↓	↓	-	↑
		18-60 yr	4 weeks	Prt: 87 ± 30 g	Prt: 80 ± 36 g
		12(4/9)		Fat: 118 ± 27 g	Fat: 117 ± 31 g
				Energy: 1590 ± 587 kcal	Energy: 2466 ± 602 kcal
Krings et al. 2021 [28]	RCT	healthy males	30s maximal sprints interspersed with 4.5 min of active recovery (4-8 times in total) of 2 sessions/wk	CHO: 25%	CHO: 298.71±51.03 g	-	«	«	↑
		19.7±1.0 yr	4 weeks	Prt:：25%	Prt: 124.86±35.60 g
		9(9/0)		Fat: 50%	Fat: 101.14±16.12 g
				Energy: 3051.30±504.02 kcal	Energy: 2637.92±390.61 kcal
Laza-Cagigas et al. 2020 [32]	Non-RCT	Type 1 or Type 2 diabetes	180s HIIT training followed by 120 slow intensity intervals (4 times in total) of 2 sessions/wk	Not mention	Not mention	↓	-	-	-
		63-79 yr	less than 9 weeks
		16(13/3)
McSwiney et al. 2018 [33]	Non-RCT	Endurance trained male athletes	10 sets of 1 min bouts at 70% peak power with 1 minute recovery of 2 sessions/wk	CHO: 41.1±13.3 g	CHO: 454.8±152.0 g	↓	↓	«	«
		18-40 yr	12 weeks	Prt: 130.7±35.8 g	Prt: 110.3±25.5 g
		9(9/0)		Fat: 259.3±83.4 g	Fat: 64.7±39.1 g
				Energy: 3022.3±911.1 kcal	Energy: 2843.8±558.4 kcal
Sartor et al. 2010 [29]	RCT	Obese males and females	4 min bouts at 90% VO2peak with 2–3 min rest on cycle ergometers (up to 10 times) of 3 sessions/ wk	CHO: 163±30 g	CHO: 304±57 g	↓	↓	↑	↑
		37 ± 10 yr	2 weeks	Prt: 70.9±9.8 g	Prt: 91.7±26.2 g
		10(2/8)		Fat: 63.8±12.6 g(unsaturated fat)、33.5± 8.0g（saturated fat）	Fat: 44.9±17.5g（unsaturated fat）35.7±11.8g（saturated fat）
				Energy: 1886±345 kcal	Energy: 2363±452 kcal
Sun et al. 2019 [22]	RCT	Overweight/obese females	10 bouts of 6 s cycling sprints followed by 9 s passive recoveries (2.5 min in total) of 5 sessions/wk	CHO: 49 ± 17 g	CHO: 236 ± 59 g	«	-	-	«
		18-30 yr	4 weeks	Prt: 109 ± 28 g	Prt: 77 ± 23 g
		18(0/18)		Fat: 137 ± 17 g	Fat: 84 ± 25 g
				Energy: 1871 ± 246 kcal	Energy: 2057 ± 437 kcal
Sun et al. 2021 [30]	RCT	overweight/obese females	10 repetitions of 6-s cycling sprints interspersed with 9-s passive recoveries (2.5 min in total) of 5 sessions/wk	CHO: 46 ± 15 g	CHO: 241 ± 58 g	↓	-	-	-
		21.4±2.9 yr	4 weeks	Prt: 111 ± 25 g	Prt: 79 ± 19 g
		17(0/17)		Fat: 141 ± 18 g	Fat: 89 ± 22 g
				Energy: 1828 ± 204 kcal	Energy: 2071 ± 407 kcal
